# Supplementary material for: Possible Involvement of Ghost Introgressions in the Striking Diversity of Vomeronasal Type 1 Receptor Genes in East African Cichlids
Source: Ecol Evol. 2025 May 21;15(5):e71467. doi: 10.1002/ece3.71467 (PMC12095850; doi:10.1002/ece3.71467)
Supplement: Supplementary file 2 — Appendix S2. [file ECE3-15-e71467-s001.xlsx]

## Sheet: Table S1
Species name	Tribe	Linage name	SRA	allele type
Etroplus canarensis	-	India	SRR9675354	cladeI
Paratilapia polleni	-	Madagascar	SRR9675353	cladeI
Ptychochromis oligocanthus	-	Madagascar	SRR9657532	cladeI
Andinoacara biseriatus	Cichlasomatini	New World	SRR9675356	cladeI
Andinoacara coeruleopunctatus	Cichlasomatini	New World	ERR715541	cladeI
Bujurquina vittata	Cichlasomatini	New World	SRR9675355	cladeI
Apistogramma diplotaenia	Geophagini	New World	SRR9675350	cladeI
Amphilophus citrinellus	Heroini	New World	ERR583983	cladeI
Amphilophus citrinellus	Heroini	New World	ERR4189826	cladeI
Amphilophus zaliosus	Heroini	New World	SRR9675349	cladeI
Archocentrus centrarchus	Heroini	New World	SRR13192256	cladeI
Australoheros scitulus	Heroini	New World	SRR9675352	cladeI
Heterochromis multidens	-	African Riverine	SRR9675345	cladeI
Benitochromis conjunctus	Chromidotilapiini	African Riverine	SRR9675358	cladeI
Pelvicachromis taeniatus	Chromidotilapiini	African Riverine	SRR9675312	cladeI
Pelvicachromis taeniatus	Chromidotilapiini	African Riverine	SRR9675330	cladeI
Coptodon bakossiorum	Coptodonini	African Riverine	SRR9675357	cladeI
Coptodon ejagham	Coptodonini	African Riverine	SRR7089205	cladeI
Coptodon ejagham	Coptodonini	African Riverine	SRR7089206	cladeI
Coptodon fusiforme	Coptodonini	African Riverine	SRR7089210	cladeI
Coptodon guineensis	Coptodonini	African Riverine	SRR7089217	cladeI
Coptodon kottae	Coptodonini	African Riverine	SRR7591503	cladeI
Coptodon kottae	Coptodonini	African Riverine	SRR7089209	cladeI
Coptodon kottae	Coptodonini	African Riverine	SRR7089214	cladeI
Coptodon rendalli	Coptodonini	African Riverine	SRR9675341	cladeI
Etia nguti	Etiini	African Riverine	SRR9675299	cladeI
Gobiocichla ethelwynnae	Gobiocichlini	African Riverine	SRR9675342	cladeI
Hemichromis elongatus	Hemichromini	African Riverine	SRR9675344	cladeI
Heterotilapia buettikoferi	Heterotilapiini	African Riverine	SRR9675351	cladeI
Oreochromis aureus	Oreochromini	African Riverine	ERR2184189	cladeI
Oreochromis aureus	Oreochromini	African Riverine	ERR2184190	cladeI
Oreochromis leucostictus	Oreochromini	African Riverine	ERR7224549	cladeI
Oreochromis leucostictus	Oreochromini	African Riverine	ERR7224541	cladeI
Oreochromis leucostictus	Oreochromini	African Riverine	ERR7224557	cladeI
Oreochromis malagarasi	Oreochromini	African Riverine	SRR9673832	cladeI
Oreochromis mossambicus	Oreochromini	African Riverine	DRR084061	cladeI
Oreochromis spilurus	Oreochromini	African Riverine	SRR9614879	cladeI
Oreochromis squamipinnis	Oreochromini	African Riverine	ERR1749536	cladeI
Oreochromis tanganicae	Oreochromini	African Riverine	SRR9673999	cladeI
Oreochromis tanganicae	Oreochromini	African Riverine	SRR9674001	cladeI
Oreochromis urolepis	Oreochromini	African Riverine	ERR7224567	cladeI
Oreochromis urolepis	Oreochromini	African Riverine	ERR7224564	cladeI
Pungu maclareni	Oreochromini	African Riverine	SRR10983226	cladeI
Sarotherodon caroli	Oreochromini	African Riverine	SRR10983223	cladeI
Sarotherodon lohbergeri	Oreochromini	African Riverine	SRR9673932	cladeI
Sarotherodon lohbergeri	Oreochromini	African Riverine	SRR9673935	cladeI
Sarotherodon steinbachi	Oreochromini	African Riverine	SRR10983225	cladeI
Stomatepia pindu	Oreochromini	African Riverine	SRR7591502	cladeI
Stomatepia pindu	Oreochromini	African Riverine	SRR10983224	cladeI
Pelmatolapia mariae	Pelmatolapiini	African Riverine	SRR9675346	cladeI
Steatocranus sp. 'ultraslender'	Steatocranini	African Riverine	SRR9675343	cladeI
Tilapia brevimanus	Tilapiini	African Riverine	SRR9675326	cladeI
Tilapia sp. TR65	Tilapiini	African Riverine	DRR084089	cladeI
Tilapia sp. TR65	Tilapiini	African Riverine	DRR084090	cladeI
Tilapia sparmanii	Tilapiini	African Riverine	SRR9675328	cladeI
Tylochromis polylepis	Tylochromini	African Riverine	SRR9673967	cladeI
Tylochromis polylepis	Tylochromini	African Riverine	SRR9673969	cladeI
Boulengerochromis microlepis	Boulengerochromini	Boulengerochromini	SRR9674003	cladeI
Boulengerochromis microlepis	Boulengerochromini	Boulengerochromini	SRR9674024	cladeI
Bathybates fasciatus	Bathybatini	Bathybatini	SRR9665718	cladeI
Bathybates fasciatus	Bathybatini	Bathybatini	SRR9657534	cladeI
Bathybates ferox	Bathybatini	Bathybatini	SRR9673887	cladeI
Bathybates ferox	Bathybatini	Bathybatini	SRR9673886	cladeI
Bathybates graueri	Bathybatini	Bathybatini	SRR9657483	cladeI
Bathybates graueri	Bathybatini	Bathybatini	SRR9665683	cladeI
Bathybates hornii	Bathybatini	Bathybatini	SRR9674020	cladeI
Bathybates hornii	Bathybatini	Bathybatini	SRR9674021	cladeI
Bathybates leo	Bathybatini	Bathybatini	SRR9657499	cladeI
Bathybates minor	Bathybatini	Bathybatini	SRR9673966	cladeI
Bathybates minor	Bathybatini	Bathybatini	SRR9665701	cladeI
Bathybates vittatus	Bathybatini	Bathybatini	SRR9665710	cladeI
Bathybates vittatus	Bathybatini	Bathybatini	SRR9674018	cladeI
Bathybates vittatus	Bathybatini	Bathybatini	SRR9674019	cladeI
Hemibates koningsi	Bathybatini	Bathybatini	SRR9674051	cladeI
Hemibates koningsi	Bathybatini	Bathybatini	SRR9673951	cladeI
Hemibates stenosoma	Bathybatini	Bathybatini	SRR9673996	cladeI
Hemibates stenosoma	Bathybatini	Bathybatini	SRR9673995	cladeI
Trematocara caparti	Trematocarini	Trematocarini	SRR9673952	cladeI
Trematocara macrostoma	Trematocarini	Trematocarini	SRR9665721	cladeI
Trematocara macrostoma	Trematocarini	Trematocarini	SRR9665720	cladeI
Trematocara marginatum	Trematocarini	Trematocarini	SRR9665631	cladeI
Trematocara marginatum	Trematocarini	Trematocarini	SRR9665630	cladeI
Trematocara nigrifrons	Trematocarini	Trematocarini	SRR9657531	cladeI
Trematocara nigrifrons	Trematocarini	Trematocarini	SRR9665722	cladeI
Trematocara stigmaticum	Trematocarini	Trematocarini	SRR9665723	cladeI
Trematocara stigmaticum	Trematocarini	Trematocarini	SRR9674008	cladeI
Trematocara unimaculatum	Trematocarini	Trematocarini	SRR9665707	cladeI
Trematocara unimaculatum	Trematocarini	Trematocarini	SRR9673990	cladeI
Trematocara variabile	Trematocarini	Trematocarini	SRR9657554	hetero
Trematocara zebra	Trematocarini	Trematocarini	SRR9673928	cladeI
Altolamprologus aff. calvus Congo PS-2020	Lamprologini	Lamprologini	SRR13837269	cladeII
Altolamprologus calvus	Lamprologini	Lamprologini	SRR9665692	cladeII
Altolamprologus calvus	Lamprologini	Lamprologini	SRR9665659	cladeII
Altolamprologus compressiceps	Lamprologini	Lamprologini	SRR9665646	cladeII
Altolamprologus compressiceps	Lamprologini	Lamprologini	SRR9665642	cladeII
Altolamprologus sp. 'compressiceps shell' AB-2019	Lamprologini	Lamprologini	SRR9665633	cladeII
Altolamprologus sp. 'compressiceps shell' AB-2019	Lamprologini	Lamprologini	SRR9665632	cladeII
Altolamprologus sp. 'Sumbu shell'	Lamprologini	Lamprologini	SRR13837270	cladeII
Chalinochromis brichardi	Lamprologini	Lamprologini	SRR9657491	cladeII
Chalinochromis brichardi	Lamprologini	Lamprologini	SRR9657494	cladeII
Chalinochromis cyanophleps	Lamprologini	Lamprologini	SRR9673839	cladeII
Chalinochromis cyanophleps	Lamprologini	Lamprologini	SRR9673838	cladeII
Chalinochromis popelini	Lamprologini	Lamprologini	SRR9657552	cladeII
Chalinochromis popelini	Lamprologini	Lamprologini	SRR9657551	cladeII
Chalinochromis sp. 'bifrenatus'	Lamprologini	Lamprologini	SRR9673902	cladeII
Chalinochromis sp. 'bifrenatus'	Lamprologini	Lamprologini	SRR9673905	cladeII
Chalinochromis sp. 'ndobhoi' AB-2019	Lamprologini	Lamprologini	SRR9673917	cladeII
Chalinochromis sp. 'ndobhoi' AB-2019	Lamprologini	Lamprologini	SRR9673916	cladeII
Julidochromis dickfeldi	Lamprologini	Lamprologini	SRR9665673	cladeII
Julidochromis dickfeldi	Lamprologini	Lamprologini	SRR9665672	cladeII
Julidochromis marksmithi	Lamprologini	Lamprologini	SRR9673926	cladeII
Julidochromis marksmithi	Lamprologini	Lamprologini	SRR9673927	cladeII
Julidochromis marlieri	Lamprologini	Lamprologini	SRR9675313	cladeII
Julidochromis marlieri	Lamprologini	Lamprologini	SRR9675316	cladeII
Julidochromis ornatus	Lamprologini	Lamprologini	SRR9665644	cladeII
Julidochromis ornatus	Lamprologini	Lamprologini	SRR9665645	cladeII
Julidochromis regani	Lamprologini	Lamprologini	SRR9673858	cladeII
Julidochromis regani	Lamprologini	Lamprologini	SRR9673842	cladeII
Julidochromis sp. 'kombe' AB-2019	Lamprologini	Lamprologini	SRR9657470	cladeII
Julidochromis sp. 'kombe' AB-2019	Lamprologini	Lamprologini	SRR9657506	cladeII
Julidochromis sp. 'marlieri south' AB-2019	Lamprologini	Lamprologini	SRR9673828	cladeII
Julidochromis sp. 'marlieri south' AB-2019	Lamprologini	Lamprologini	SRR9673867	cladeII
Julidochromis sp. 'regani south' AB-2019	Lamprologini	Lamprologini	SRR9665670	cladeII
Julidochromis sp. 'regani south' AB-2019	Lamprologini	Lamprologini	SRR9665671	cladeII
Julidochromis sp. 'unterfels' AB-2019	Lamprologini	Lamprologini	SRR9674043	cladeII
Julidochromis sp. 'unterfels' AB-2019	Lamprologini	Lamprologini	SRR9674042	cladeII
Julidochromis transcriptus	Lamprologini	Lamprologini	SRR9673949	cladeII
Julidochromis transcriptus	Lamprologini	Lamprologini	SRR9657519	cladeII
Lamprologus aff. ocellatus gold PS-2020	Lamprologini	Lamprologini	SRR13837261	cladeII
Lamprologus aff. ocellatus gold PS-2020	Lamprologini	Lamprologini	SRR13837262	cladeII
Lamprologus callipterus	Lamprologini	Lamprologini	SRR13837263	cladeII
Lamprologus callipterus	Lamprologini	Lamprologini	SRR9665664	cladeII
Lamprologus callipterus	Lamprologini	Lamprologini	SRR13837267	cladeII
Lamprologus callipterus	Lamprologini	Lamprologini	SRR13837278	cladeII
Lamprologus callipterus	Lamprologini	Lamprologini	SRR9674007	cladeII
Lamprologus kungweensis	Lamprologini	Lamprologini	SRR9675309	cladeII
Lamprologus kungweensis	Lamprologini	Lamprologini	SRR9675395	cladeII
Lamprologus laparogramma	Lamprologini	Lamprologini	SRR9674030	cladeII
Lamprologus laparogramma	Lamprologini	Lamprologini	SRR9674031	cladeII
Lamprologus lemairii	Lamprologini	Lamprologini	SRR13837272	cladeII
Lamprologus lemairii	Lamprologini	Lamprologini	SRR13837271	cladeII
Lamprologus lemairii	Lamprologini	Lamprologini	SRR9665697	cladeII
Lamprologus lemairii	Lamprologini	Lamprologini	SRR9674013	cladeII
Lamprologus lethops	Lamprologini	Lamprologini	SRR10276345	cladeII
Lamprologus lethops	Lamprologini	Lamprologini	SRR10811634	cladeII
Lamprologus meleagris	Lamprologini	Lamprologini	SRR9675304	cladeII
Lamprologus meleagris	Lamprologini	Lamprologini	SRR9675305	cladeII
Lamprologus ocellatus	Lamprologini	Lamprologini	SRR9657508	cladeII
Lamprologus ocellatus	Lamprologini	Lamprologini	SRR9657507	cladeII
Lamprologus ornatipinnis	Lamprologini	Lamprologini	SRR9675386	cladeII
Lamprologus ornatipinnis	Lamprologini	Lamprologini	SRR9675383	cladeII
Lamprologus signatus	Lamprologini	Lamprologini	SRR9665708	cladeII
Lamprologus signatus	Lamprologini	Lamprologini	SRR9665703	cladeII
Lamprologus sp. 'ornatipinnis congo' AB-2019	Lamprologini	Lamprologini	SRR9674036	cladeII
Lamprologus sp. 'ornatipinnis congo' AB-2019	Lamprologini	Lamprologini	SRR9674037	cladeII
Lamprologus sp. 'ornatipinnis zambia' AB-2019	Lamprologini	Lamprologini	SRR9674033	cladeII
Lamprologus sp. 'ornatipinnis zambia' AB-2019	Lamprologini	Lamprologini	SRR9674032	cladeII
Lamprologus speciosus	Lamprologini	Lamprologini	SRR9673864	cladeII
Lamprologus speciosus	Lamprologini	Lamprologini	SRR9675359	cladeII
Lamprologus tigripictilis	Lamprologini	Lamprologini	SRR10276344	cladeII
Lamprologus tigripictilis	Lamprologini	Lamprologini	SRR10811633	cladeII
Lamprologus tigripictilis	Lamprologini	Lamprologini	SRR9675340	cladeII
Lepidiolamprologus attenuatus	Lamprologini	Lamprologini	SRR9657489	cladeII
Lepidiolamprologus attenuatus	Lamprologini	Lamprologini	SRR9657490	cladeII
Lepidiolamprologus cunningtoni	Lamprologini	Lamprologini	SRR9665690	cladeII
Lepidiolamprologus cunningtoni	Lamprologini	Lamprologini	SRR9665693	cladeII
Lepidiolamprologus elongatus	Lamprologini	Lamprologini	SRR9657495	cladeII
Lepidiolamprologus elongatus	Lamprologini	Lamprologini	SRR9657497	cladeII
Lepidiolamprologus kamambae	Lamprologini	Lamprologini	SRR9673936	cladeII
Lepidiolamprologus kamambae	Lamprologini	Lamprologini	SRR9673937	cladeII
Lepidiolamprologus kendalli	Lamprologini	Lamprologini	SRR9657487	cladeII
Lepidiolamprologus kendalli	Lamprologini	Lamprologini	SRR9657488	cladeII
Lepidiolamprologus mimicus	Lamprologini	Lamprologini	SRR9673850	cladeII
Lepidiolamprologus mimicus	Lamprologini	Lamprologini	SRR9673851	cladeII
Lepidiolamprologus profundicola	Lamprologini	Lamprologini	SRR9675384	cladeII
Lepidiolamprologus profundicola	Lamprologini	Lamprologini	SRR9673899	cladeII
Lepidiolamprologus sp. 'meeli kipili' AB-2019	Lamprologini	Lamprologini	SRR9673874	cladeII
Lepidiolamprologus sp. 'meeli kipili' AB-2019	Lamprologini	Lamprologini	SRR9673875	cladeII
Neolamprologus bifasciatus	Lamprologini	Lamprologini	SRR9673818	cladeII
Neolamprologus bifasciatus	Lamprologini	Lamprologini	SRR9673817	cladeII
Neolamprologus boulengeri	Lamprologini	Lamprologini	SRR9675364	cladeII
Neolamprologus boulengeri	Lamprologini	Lamprologini	SRR9673855	cladeII
Neolamprologus brevis	Lamprologini	Lamprologini	SRR13837275	cladeII
Neolamprologus brevis	Lamprologini	Lamprologini	SRR13837276	cladeII
Neolamprologus brevis	Lamprologini	Lamprologini	SRR9657502	cladeII
Neolamprologus brevis	Lamprologini	Lamprologini	SRR9657501	cladeII
Neolamprologus brichardi	Lamprologini	Lamprologini	SRR077327	cladeII
Neolamprologus brichardi	Lamprologini	Lamprologini	SRR9673956	cladeII
Neolamprologus brichardi	Lamprologini	Lamprologini	SRR9673963	cladeII
Neolamprologus buescheri	Lamprologini	Lamprologini	SRR9673983	cladeII
Neolamprologus buescheri	Lamprologini	Lamprologini	SRR9673978	cladeII
Neolamprologus calliurus	Lamprologini	Lamprologini	SRR9657469	cladeII
Neolamprologus calliurus	Lamprologini	Lamprologini	SRR9657504	cladeII
Neolamprologus cancellatus	Lamprologini	Lamprologini	SRR9673953	cladeII
Neolamprologus cancellatus	Lamprologini	Lamprologini	SRR9673954	cladeII
Neolamprologus caudopunctatus	Lamprologini	Lamprologini	SRR9665663	cladeII
Neolamprologus caudopunctatus	Lamprologini	Lamprologini	SRR9665662	cladeII
Neolamprologus chitamwebwai	Lamprologini	Lamprologini	SRR9673840	cladeII
Neolamprologus chitamwebwai	Lamprologini	Lamprologini	SRR9673841	cladeII
Neolamprologus christyi	Lamprologini	Lamprologini	SRR9674006	cladeII
Neolamprologus christyi	Lamprologini	Lamprologini	SRR9665719	cladeII
Neolamprologus crassus	Lamprologini	Lamprologini	SRR9665687	cladeII
Neolamprologus crassus	Lamprologini	Lamprologini	SRR9665684	cladeII
Neolamprologus cylindricus	Lamprologini	Lamprologini	SRR9657524	cladeII
Neolamprologus cylindricus	Lamprologini	Lamprologini	SRR9657525	cladeII
Neolamprologus devosi	Lamprologini	Lamprologini	SRR9673912	cladeII
Neolamprologus falcicula	Lamprologini	Lamprologini	SRR9675318	cladeII
Neolamprologus falcicula	Lamprologini	Lamprologini	SRR9675315	cladeII
Neolamprologus fasciatus	Lamprologini	Lamprologini	SRR9657545	cladeII
Neolamprologus fasciatus	Lamprologini	Lamprologini	SRR9657498	cladeII
Neolamprologus furcifer	Lamprologini	Lamprologini	SRR9673980	cladeII
Neolamprologus furcifer	Lamprologini	Lamprologini	SRR9673977	cladeII
Neolamprologus gracilis	Lamprologini	Lamprologini	ERR1201096	cladeII
Neolamprologus gracilis	Lamprologini	Lamprologini	SRR9675334	cladeII
Neolamprologus gracilis	Lamprologini	Lamprologini	SRR9675333	cladeII
Neolamprologus hecqui	Lamprologini	Lamprologini	SRR9657515	cladeII
Neolamprologus hecqui	Lamprologini	Lamprologini	SRR9657550	cladeII
Neolamprologus hecqui	Lamprologini	Lamprologini	SRR9657555	cladeII
Neolamprologus helianthus	Lamprologini	Lamprologini	SRR9675320	cladeII
Neolamprologus helianthus	Lamprologini	Lamprologini	SRR9675319	cladeII
Neolamprologus leleupi	Lamprologini	Lamprologini	SRR9675335	cladeII
Neolamprologus leloupi	Lamprologini	Lamprologini	SRR9673827	cladeII
Neolamprologus leloupi	Lamprologini	Lamprologini	SRR9673826	cladeII
Neolamprologus longicaudatus	Lamprologini	Lamprologini	SRR9675336	cladeII
Neolamprologus longicaudatus	Lamprologini	Lamprologini	SRR9675329	cladeII
Neolamprologus longior	Lamprologini	Lamprologini	SRR9673920	cladeII
Neolamprologus longior	Lamprologini	Lamprologini	SRR9673908	cladeII
Neolamprologus marunguensis	Lamprologini	Lamprologini	ERR1201097	cladeII
Neolamprologus marunguensis	Lamprologini	Lamprologini	SRR9675331	cladeII
Neolamprologus marunguensis	Lamprologini	Lamprologini	SRR9675332	cladeII
Neolamprologus meeli	Lamprologini	Lamprologini	SRR9674017	cladeII
Neolamprologus meeli	Lamprologini	Lamprologini	SRR9674016	cladeII
Neolamprologus modestus	Lamprologini	Lamprologini	SRR9657476	cladeII
Neolamprologus modestus	Lamprologini	Lamprologini	SRR9657475	cladeII
Neolamprologus mondabu	Lamprologini	Lamprologini	SRR9673958	cladeII
Neolamprologus mondabu	Lamprologini	Lamprologini	SRR9673957	cladeII
Neolamprologus multifasciatus	Lamprologini	Lamprologini	SRR9665638	cladeII
Neolamprologus multifasciatus	Lamprologini	Lamprologini	SRR9665639	cladeII
Neolamprologus mustax	Lamprologini	Lamprologini	SRR9657484	cladeII
Neolamprologus mustax	Lamprologini	Lamprologini	SRR9657503	cladeII
Neolamprologus niger	Lamprologini	Lamprologini	SRR9673859	cladeII
Neolamprologus niger	Lamprologini	Lamprologini	SRR9673852	cladeII
Neolamprologus nigriventris	Lamprologini	Lamprologini	SRR9657516	cladeII
Neolamprologus nigriventris	Lamprologini	Lamprologini	SRR9673950	cladeII
Neolamprologus obscurus	Lamprologini	Lamprologini	SRR9657482	cladeII
Neolamprologus obscurus	Lamprologini	Lamprologini	SRR9657481	cladeII
Neolamprologus olivaceous	Lamprologini	Lamprologini	ERR1201098	cladeII
Neolamprologus olivaceous	Lamprologini	Lamprologini	SRR9675337	cladeII
Neolamprologus olivaceous	Lamprologini	Lamprologini	SRR9675338	cladeII
Neolamprologus pectoralis	Lamprologini	Lamprologini	SRR9675306	cladeII
Neolamprologus pectoralis	Lamprologini	Lamprologini	SRR9675311	cladeII
Neolamprologus petricola	Lamprologini	Lamprologini	SRR9673868	cladeII
Neolamprologus petricola	Lamprologini	Lamprologini	SRR9673869	cladeII
Neolamprologus pleuromaculatus	Lamprologini	Lamprologini	SRR9675388	cladeII
Neolamprologus pleuromaculatus	Lamprologini	Lamprologini	SRR9675385	cladeII
Neolamprologus prochilus	Lamprologini	Lamprologini	SRR9665681	cladeII
Neolamprologus prochilus	Lamprologini	Lamprologini	SRR9665688	cladeII
Neolamprologus pulcher	Lamprologini	Lamprologini	SRR9665647	cladeII
Neolamprologus pulcher	Lamprologini	Lamprologini	ERR1201099	cladeII
Neolamprologus pulcher	Lamprologini	Lamprologini	SRR9665648	cladeII
Neolamprologus savoryi	Lamprologini	Lamprologini	SRR9673987	cladeII
Neolamprologus savoryi	Lamprologini	Lamprologini	SRR9665649	cladeII
Neolamprologus sexfasciatus	Lamprologini	Lamprologini	SRR9657471	cladeII
Neolamprologus sexfasciatus	Lamprologini	Lamprologini	SRR9657472	cladeII
Neolamprologus similis	Lamprologini	Lamprologini	SRR9673904	cladeII
Neolamprologus similis	Lamprologini	Lamprologini	SRR9673903	cladeII
Neolamprologus sp. 'brevis magara' AB-2019	Lamprologini	Lamprologini	SRR9673862	cladeII
Neolamprologus sp. 'brevis magara' AB-2019	Lamprologini	Lamprologini	SRR9673897	cladeII
Neolamprologus sp. 'caudopunctatus kipili' AB-2019	Lamprologini	Lamprologini	SRR9673882	cladeII
Neolamprologus sp. 'caudopunctatus kipili' AB-2019	Lamprologini	Lamprologini	SRR9673883	cladeII
Neolamprologus sp. 'cygnus' AB-2019	Lamprologini	Lamprologini	SRR9673934	cladeII
Neolamprologus sp. 'cygnus' AB-2019	Lamprologini	Lamprologini	SRR9673929	cladeII
Neolamprologus sp. 'eseki' AB-2019	Lamprologini	Lamprologini	SRR9673930	cladeII
Neolamprologus sp. 'eseki' AB-2019	Lamprologini	Lamprologini	SRR9673931	cladeII
Neolamprologus sp. 'falcicula mahale' AB-2019	Lamprologini	Lamprologini	SRR9673890	cladeII
Neolamprologus sp. 'falcicula mahale' AB-2019	Lamprologini	Lamprologini	SRR9673893	cladeII
Neolamprologus sp. 'furcifer ulwile' AB-2019	Lamprologini	Lamprologini	SRR9673881	cladeII
Neolamprologus sp. 'furcifer ulwile' AB-2019	Lamprologini	Lamprologini	SRR9673880	cladeII
Neolamprologus sp. 'gracilis tanzania' AB-2019	Lamprologini	Lamprologini	SRR9673892	cladeII
Neolamprologus sp. 'gracilis tanzania' AB-2019	Lamprologini	Lamprologini	SRR9673891	cladeII
Neolamprologus sp. 'kombe' AB-2019	Lamprologini	Lamprologini	SRR9657505	cladeII
Neolamprologus sp. 'kombe' AB-2019	Lamprologini	Lamprologini	SRR9657500	cladeII
Neolamprologus sp. 'ventralis stripe' AB-2019	Lamprologini	Lamprologini	SRR9674035	cladeII
Neolamprologus sp. 'ventralis stripe' AB-2019	Lamprologini	Lamprologini	SRR9673982	cladeII
Neolamprologus splendens	Lamprologini	Lamprologini	SRR9673940	cladeII
Neolamprologus splendens	Lamprologini	Lamprologini	SRR9657514	cladeII
Neolamprologus tetracanthus	Lamprologini	Lamprologini	SRR9665699	cladeII
Neolamprologus tetracanthus	Lamprologini	Lamprologini	SRR9665665	cladeII
Neolamprologus timidus	Lamprologini	Lamprologini	SRR9673836	cladeII
Neolamprologus timidus	Lamprologini	Lamprologini	SRR9673837	cladeII
Neolamprologus toae	Lamprologini	Lamprologini	SRR9675375	cladeII
Neolamprologus toae	Lamprologini	Lamprologini	SRR9675374	cladeII
Neolamprologus tretocephalus	Lamprologini	Lamprologini	SRR9673849	cladeII
Neolamprologus tretocephalus	Lamprologini	Lamprologini	SRR9673848	cladeII
Neolamprologus variostigma	Lamprologini	Lamprologini	SRR9675307	cladeII
Neolamprologus variostigma	Lamprologini	Lamprologini	SRR9675308	cladeII
Neolamprologus ventralis	Lamprologini	Lamprologini	SRR9675362	cladeII
Neolamprologus ventralis	Lamprologini	Lamprologini	SRR9675361	cladeII
Neolamprologus walteri	Lamprologini	Lamprologini	SRR9673845	cladeII
Neolamprologus walteri	Lamprologini	Lamprologini	SRR9673925	cladeII
Telmatochromis bifrenatus	Lamprologini	Lamprologini	SRR9673853	cladeII
Telmatochromis bifrenatus	Lamprologini	Lamprologini	SRR9673854	cladeII
Telmatochromis brachygnathus	Lamprologini	Lamprologini	SRR9673976	cladeII
Telmatochromis brachygnathus	Lamprologini	Lamprologini	SRR9673975	cladeII
Telmatochromis brichardi	Lamprologini	Lamprologini	SRR9675314	cladeII
Telmatochromis brichardi	Lamprologini	Lamprologini	SRR9674044	cladeII
Telmatochromis dhonti	Lamprologini	Lamprologini	SRR9673830	cladeII
Telmatochromis dhonti	Lamprologini	Lamprologini	SRR9673831	cladeII
Telmatochromis sp. 'dhonti north' AB-2019	Lamprologini	Lamprologini	SRR9673961	cladeII
Telmatochromis sp. 'dhonti north' AB-2019	Lamprologini	Lamprologini	SRR9673962	cladeII
Telmatochromis sp. 'dhonti twiyu' AB-2019	Lamprologini	Lamprologini	SRR9673819	cladeII
Telmatochromis sp. 'dhonti twiyu' AB-2019	Lamprologini	Lamprologini	SRR9673876	cladeII
Telmatochromis sp. 'longola' AB-2019	Lamprologini	Lamprologini	SRR9675302	cladeII
Telmatochromis sp. 'longola' AB-2019	Lamprologini	Lamprologini	SRR9675303	cladeII
Telmatochromis sp. 'lufubu' AB-2019	Lamprologini	Lamprologini	SRR9657528	cladeII
Telmatochromis sp. 'shell' AB-2019	Lamprologini	Lamprologini	SRR9665635	cladeII
Telmatochromis sp. 'shell' AB-2019	Lamprologini	Lamprologini	SRR9665634	cladeII
Telmatochromis temporalis	Lamprologini	Lamprologini	SRR9657479	cladeII
Telmatochromis temporalis	Lamprologini	Lamprologini	SRR9657480	cladeII
Telmatochromis vittatus	Lamprologini	Lamprologini	SRR9673972	cladeII
Telmatochromis vittatus	Lamprologini	Lamprologini	SRR9673971	cladeII
Variabilichromis moorii	Lamprologini	Lamprologini	SRR9657518	cladeII
Variabilichromis moorii	Lamprologini	Lamprologini	SRR9657509	cladeII
Cyphotilapia frontosa	Cyphotilapiini	Cyphotilapiini	SRR9673915	cladeI
Cyphotilapia frontosa	Cyphotilapiini	Cyphotilapiini	SRR9673914	cladeI
Cyphotilapia gibberosa	Cyphotilapiini	Cyphotilapiini	SRR9665656	cladeI
Cyphotilapia gibberosa	Cyphotilapiini	Cyphotilapiini	SRR9665651	cladeI
Cyphotilapia sp. '5-bar frontosa' AB-2019	Cyphotilapiini	Cyphotilapiini	SRR9673900	cladeI
Cyphotilapia sp. '5-bar frontosa' AB-2019	Cyphotilapiini	Cyphotilapiini	SRR9675367	cladeI
Trematochromis benthicola	Cyphotilapiini	Cyphotilapiini	SRR9674046	recombinant
Trematochromis benthicola	Cyphotilapiini	Cyphotilapiini	SRR9657529	recombinant
Baileychromis centropomoides	Limnochromini	Limnochromini	SRR9674002	cladeI
Baileychromis centropomoides	Limnochromini	Limnochromini	SRR9673998	cladeI
Gnathochromis permaxillaris	Limnochromini	Limnochromini	SRR9665728	cladeI
Gnathochromis permaxillaris	Limnochromini	Limnochromini	SRR9665716	cladeI
Greenwoodochromis bellcrossi	Limnochromini	Limnochromini	SRR9673989	cladeI
Greenwoodochromis christyi	Limnochromini	Limnochromini	SRR9674009	cladeI
Greenwoodochromis christyi	Limnochromini	Limnochromini	SRR9674014	cladeI
Limnochromis abeelei	Limnochromini	Limnochromini	SRR9665712	cladeI
Limnochromis abeelei	Limnochromini	Limnochromini	SRR9665713	cladeI
Limnochromis auritus	Limnochromini	Limnochromini	SRR9674005	cladeI
Limnochromis auritus	Limnochromini	Limnochromini	SRR9665714	cladeI
Limnochromis staneri	Limnochromini	Limnochromini	SRR9665711	cladeI
Limnochromis staneri	Limnochromini	Limnochromini	SRR9665715	cladeI
Limnochromis staneri	Limnochromini	Limnochromini	SRR9673992	cladeI
Reganochromis calliurus	Limnochromini	Limnochromini	SRR9665726	cladeI
Reganochromis calliurus	Limnochromini	Limnochromini	SRR9665727	cladeI
Tangachromis dhanisi	Limnochromini	Limnochromini	SRR9673824	cladeI
Tangachromis dhanisi	Limnochromini	Limnochromini	SRR9673947	cladeI
Triglachromis otostigma	Limnochromini	Limnochromini	SRR9673984	cladeI
Triglachromis otostigma	Limnochromini	Limnochromini	SRR9673981	cladeI
Aulonocranus dewindti	Ectodini	Ectodini	SRR9657511	cladeII
Aulonocranus dewindti	Ectodini	Ectodini	SRR9657512	cladeII
Callochromis macrops	Ectodini	Ectodini	SRR9657558	cladeII
Callochromis macrops	Ectodini	Ectodini	SRR9657530	cladeII
Callochromis melanostigma	Ectodini	Ectodini	SRR9675366	cladeII
Callochromis melanostigma	Ectodini	Ectodini	SRR9675380	cladeII
Callochromis pleurospilus	Ectodini	Ectodini	SRR9675373	cladeII
Callochromis pleurospilus	Ectodini	Ectodini	SRR9675378	cladeII
Cardiopharynx schoutedeni	Ectodini	Ectodini	SRR9675382	cladeII
Cardiopharynx schoutedeni	Ectodini	Ectodini	SRR9675379	cladeII
Cunningtonia longiventralis	Ectodini	Ectodini	SRR9665709	cladeII
Cunningtonia longiventralis	Ectodini	Ectodini	SRR9665706	cladeII
Cyathopharynx foae	Ectodini	Ectodini	SRR9665654	cladeII
Cyathopharynx foae	Ectodini	Ectodini	SRR9665657	cladeII
Cyathopharynx furcifer	Ectodini	Ectodini	SRR9657559	cladeII
Cyathopharynx furcifer	Ectodini	Ectodini	SRR9657540	cladeII
Ectodus descampsii	Ectodini	Ectodini	SRR9665679	cladeII
Ectodus descampsii	Ectodini	Ectodini	SRR9665678	cladeII
Ectodus sp. 'north'	Ectodini	Ectodini	SRR9673857	cladeII
Ectodus sp. 'north'	Ectodini	Ectodini	SRR9673856	cladeII
Enantiopus melanogenys	Ectodini	Ectodini	SRR9657557	cladeII
Enantiopus melanogenys	Ectodini	Ectodini	SRR9657562	cladeII
Grammatotria lemairii	Ectodini	Ectodini	SRR9674023	cladeII
Grammatotria lemairii	Ectodini	Ectodini	SRR9674022	cladeII
Lestradea perspicax	Ectodini	Ectodini	SRR9665677	cladeII
Lestradea perspicax	Ectodini	Ectodini	SRR9665676	cladeII
Lestradea stappersii	Ectodini	Ectodini	SRR9674039	cladeII
Lestradea stappersii	Ectodini	Ectodini	SRR9674040	cladeII
Ophthalmotilapia boops	Ectodini	Ectodini	SRR9673894	cladeII
Ophthalmotilapia boops	Ectodini	Ectodini	SRR9673895	cladeII
Ophthalmotilapia heterodonta	Ectodini	Ectodini	SRR9657547	cladeII
Ophthalmotilapia heterodonta	Ectodini	Ectodini	SRR9657549	cladeII
Ophthalmotilapia nasuta	Ectodini	Ectodini	SRR9657543	cladeII
Ophthalmotilapia nasuta	Ectodini	Ectodini	SRR9657542	cladeII
Ophthalmotilapia sp. 'paranasuta' AB-2019	Ectodini	Ectodini	SRR9675389	cladeII
Ophthalmotilapia sp. 'paranasuta' AB-2019	Ectodini	Ectodini	SRR9675394	cladeII
Ophthalmotilapia sp. 'white cap' AB-2019	Ectodini	Ectodini	SRR9673871	cladeII
Ophthalmotilapia ventralis	Ectodini	Ectodini	SRR9665674	cladeII
Ophthalmotilapia ventralis	Ectodini	Ectodini	SRR9665660	cladeII
Xenotilapia bathyphilus	Ectodini	Ectodini	SRR9665685	cladeII
Xenotilapia bathyphilus	Ectodini	Ectodini	SRR9665682	cladeII
Xenotilapia boulengeri	Ectodini	Ectodini	SRR9665694	cladeII
Xenotilapia boulengeri	Ectodini	Ectodini	SRR9665695	cladeII
Xenotilapia caudafasciata	Ectodini	Ectodini	SRR9673993	cladeII
Xenotilapia caudafasciata	Ectodini	Ectodini	SRR9673994	cladeII
Xenotilapia flavipinnis	Ectodini	Ectodini	SRR9673997	cladeII
Xenotilapia flavipinnis	Ectodini	Ectodini	SRR9674004	cladeII
Xenotilapia leptura	Ectodini	Ectodini	SRR9665653	cladeII
Xenotilapia leptura	Ectodini	Ectodini	SRR9665652	cladeII
Xenotilapia longispinis	Ectodini	Ectodini	SRR9675368	cladeII
Xenotilapia longispinis	Ectodini	Ectodini	SRR9675365	cladeII
Xenotilapia nasus	Ectodini	Ectodini	SRR9657474	cladeII
Xenotilapia nasus	Ectodini	Ectodini	SRR9657473	cladeII
Xenotilapia nigrolabiata	Ectodini	Ectodini	SRR9674011	cladeII
Xenotilapia nigrolabiata	Ectodini	Ectodini	SRR9673988	cladeII
Xenotilapia ochrogenys	Ectodini	Ectodini	SRR9674045	cladeII
Xenotilapia ochrogenys	Ectodini	Ectodini	SRR9674038	cladeII
Xenotilapia ornatipinnis	Ectodini	Ectodini	SRR9675377	cladeII
Xenotilapia ornatipinnis	Ectodini	Ectodini	SRR9675387	cladeII
Xenotilapia papilio	Ectodini	Ectodini	SRR9657513	cladeII
Xenotilapia papilio	Ectodini	Ectodini	SRR9665689	cladeII
Xenotilapia papilio	Ectodini	Ectodini	SRR9665686	cladeII
Xenotilapia rotundiventralis	Ectodini	Ectodini	SRR9673974	cladeII
Xenotilapia rotundiventralis	Ectodini	Ectodini	SRR9673973	cladeII
Xenotilapia sima	Ectodini	Ectodini	SRR9665725	cladeII
Xenotilapia sima	Ectodini	Ectodini	SRR9673866	cladeII
Xenotilapia sima	Ectodini	Ectodini	SRR9673829	cladeII
Xenotilapia sima	Ectodini	Ectodini	SRR9665724	cladeII
Xenotilapia singularis	Ectodini	Ectodini	SRR9665636	cladeII
Xenotilapia singularis	Ectodini	Ectodini	SRR9665637	cladeII
Xenotilapia sp. 'kilesa' AB-2019	Ectodini	Ectodini	SRR9657539	cladeII
Xenotilapia sp. 'kilesa' AB-2019	Ectodini	Ectodini	SRR9657548	cladeII
Xenotilapia sp. 'papilio sunflower'	Ectodini	Ectodini	SRR9657537	cladeII
Xenotilapia sp. 'papilio sunflower'	Ectodini	Ectodini	SRR9657523	cladeII
Xenotilapia sp. 'spilopterus north' AB-2019	Ectodini	Ectodini	SRR9673822	cladeII
Xenotilapia sp. 'spilopterus north' AB-2019	Ectodini	Ectodini	SRR9673823	cladeII
Xenotilapia spiloptera	Ectodini	Ectodini	SRR9657546	cladeII
Xenotilapia spiloptera	Ectodini	Ectodini	SRR9657568	cladeII
Xenotilapia tenuidentata	Ectodini	Ectodini	SRR9673815	cladeII
Xenotilapia tenuidentata	Ectodini	Ectodini	SRR9673816	cladeII
Cyprichromis coloratus	Cyprichromini	Cyprichromini	SRR9674027	cladeI
Cyprichromis coloratus	Cyprichromini	Cyprichromini	SRR9674034	cladeI
Cyprichromis leptosoma	Cyprichromini	Cyprichromini	SRR9665717	cladeI
Cyprichromis leptosoma	Cyprichromini	Cyprichromini	SRR9665641	cladeI
Cyprichromis microlepidotus	Cyprichromini	Cyprichromini	SRR9674041	cladeI
Cyprichromis microlepidotus	Cyprichromini	Cyprichromini	SRR9673965	cladeI
Cyprichromis pavo	Cyprichromini	Cyprichromini	SRR9674026	cladeI
Cyprichromis pavo	Cyprichromini	Cyprichromini	SRR9674029	cladeI
Cyprichromis sp. 'dwarf jumbo' AB-2019	Cyprichromini	Cyprichromini	SRR9673921	cladeI
Cyprichromis sp. 'dwarf jumbo' AB-2019	Cyprichromini	Cyprichromini	SRR9673924	cladeI
Cyprichromis sp. 'jumbo' AB-2019	Cyprichromini	Cyprichromini	SRR9665650	cladeI
Cyprichromis sp. 'kibishi' AB-2019	Cyprichromini	Cyprichromini	SRR9657556	cladeI
Cyprichromis sp. 'kibishi' AB-2019	Cyprichromini	Cyprichromini	SRR9657553	cladeI
Cyprichromis zonatus	Cyprichromini	Cyprichromini	SRR9657538	cladeI
Cyprichromis zonatus	Cyprichromini	Cyprichromini	SRR9657535	cladeI
Paracyprichromis brieni	Cyprichromini	Cyprichromini	SRR9675391	cladeI
Paracyprichromis brieni	Cyprichromini	Cyprichromini	SRR9675398	cladeI
Paracyprichromis nigripinnis	Cyprichromini	Cyprichromini	SRR9657533	cladeI
Paracyprichromis nigripinnis	Cyprichromini	Cyprichromini	SRR9657536	cladeI
Paracyprichromis sp. 'brieni south' AB-2019	Cyprichromini	Cyprichromini	SRR9665666	cladeI
Paracyprichromis sp. 'brieni south' AB-2019	Cyprichromini	Cyprichromini	SRR9665667	cladeI
Paracyprichromis sp. 'tembwe' AB-2019	Cyprichromini	Cyprichromini	SRR9675300	cladeI
Paracyprichromis sp. 'tembwe' AB-2019	Cyprichromini	Cyprichromini	SRR9675301	cladeI
Benthochromis sp. 'horii mahale' AB-2019	Benthochromini	Benthochromini	SRR9673911	cladeI
Benthochromis horii	Benthochromini	Benthochromini	SRR9657485	cladeI
Benthochromis melanoides	Benthochromini	Benthochromini	SRR9657486	cladeI
Benthochromis melanoides	Benthochromini	Benthochromini	SRR9673991	cladeI
Benthochromis melanoides	Benthochromini	Benthochromini	SRR9674052	cladeI
Benthochromis tricoti	Benthochromini	Benthochromini	SRR9673942	cladeI
Benthochromis tricoti	Benthochromini	Benthochromini	SRR9673943	cladeI
Haplotaxodon microlepis	Perissodini	Perissodini	SRR9665668	cladeI
Haplotaxodon trifasciatus	Perissodini	Perissodini	SRR9665669	cladeI
Perissodus eccentricus	Perissodini	Perissodini	SRR9674054	cladeI
Perissodus eccentricus	Perissodini	Perissodini	SRR9665700	cladeI
Perissodus microlepis	Perissodini	Perissodini	SRR9665661	cladeI
Perissodus microlepis	Perissodini	Perissodini	SRR9665675	cladeI
Perissodus multidentatus	Perissodini	Perissodini	SRR9674055	cladeI
Perissodus multidentatus	Perissodini	Perissodini	SRR9674050	cladeI
Plecodus elaviae	Perissodini	Perissodini	SRR9673825	cladeI
Plecodus elaviae	Perissodini	Perissodini	SRR9673814	cladeI
Plecodus paradoxus	Perissodini	Perissodini	SRR9673909	cladeI
Plecodus paradoxus	Perissodini	Perissodini	SRR9674028	cladeI
Plecodus straeleni	Perissodini	Perissodini	SRR9657478	cladeI
Plecodus straeleni	Perissodini	Perissodini	SRR9657477	cladeI
Xenochromis hecqui	Perissodini	Perissodini	SRR9665729	cladeI
Xenochromis hecqui	Perissodini	Perissodini	SRR9673970	cladeI
Eretmodus cyanostictus	Eretmodini	Eretmodini	SRR9674012	cladeI
Eretmodus cyanostictus	Eretmodini	Eretmodini	SRR9674015	cladeI
Eretmodus marksmithi	Eretmodini	Eretmodini	SRR9675310	cladeI
Eretmodus marksmithi	Eretmodini	Eretmodini	SRR9675317	cladeI
Spathodus erythrodon	Eretmodini	Eretmodini	SRR9673985	cladeI
Spathodus erythrodon	Eretmodini	Eretmodini	SRR9673960	cladeI
Spathodus marlieri	Eretmodini	Eretmodini	SRR9675369	cladeI
Spathodus marlieri	Eretmodini	Eretmodini	SRR9675376	cladeI
Tanganicodus irsacae	Eretmodini	Eretmodini	SRR9675372	cladeI
Tanganicodus irsacae	Eretmodini	Eretmodini	SRR9675390	cladeI
Pseudocrenilabrus multicolor	Haplochromini	ancient Haplochromini	SRR9720036	cladeII
Astatotilapia flaviijosephi	Haplochromini	ancient Haplochromini	SRR9673939	cladeII
Orthochromis indermauri	Haplochromini	ancient Haplochromini	SRR9657522	cladeII
Orthochromis indermauri	Haplochromini	ancient Haplochromini	SRR9657527	cladeII
Orthochromis malagaraziensis	Haplochromini	ancient Haplochromini	SRR9673860	cladeI
Orthochromis mazimeroensis	Haplochromini	ancient Haplochromini	SRR9673863	cladeI
Orthochromis sp. 'red cheek'	Haplochromini	ancient Haplochromini	SRR2886830	cladeI
Orthochromis sp. 'red cheek'	Haplochromini	ancient Haplochromini	SRR12700905	cladeII
Orthochromis uvinzae	Haplochromini	ancient Haplochromini	SRR9673861	cladeI
Pharyngochromis acuticeps	Haplochromini	ancient Haplochromini	SRR9675347	cladeII
Pharyngochromis acuticeps	Haplochromini	ancient Haplochromini	ERR1743777	cladeII
Pseudocrenilabrus philander	Haplochromini	ancient Haplochromini	SRR7185090	cladeI
Pseudocrenilabrus philander	Haplochromini	ancient Haplochromini	SRR7185092	cladeII
Pseudocrenilabrus philander	Haplochromini	ancient Haplochromini	SRR7185109	cladeII
Pseudocrenilabrus philander	Haplochromini	ancient Haplochromini	SRR9675325	cladeII
Serranochromis angusticeps	Haplochromini	ancient Haplochromini	ERR1743776	cladeII
Serranochromis macrocephalus	Haplochromini	ancient Haplochromini	SRR9675339	cladeII
Serranochromis robustus	Haplochromini	ancient Haplochromini	ERR715520	cladeII
Serranochromis robustus	Haplochromini	ancient Haplochromini	ERR1743775	cladeI
Serranochromis robustus	Haplochromini	ancient Haplochromini	ERR1081377	cladeII
Serranochromis sp. 'checkerboard'	Haplochromini	ancient Haplochromini	SRR12700906	cladeI
Thoracochromis brauschi	Haplochromini	ancient Haplochromini	SRR9675327	cladeII
Ctenochromis horei	Tropheini	Tropheini	SRR7662526	cladeII
Ctenochromis horei	Tropheini	Tropheini	SRR7662527	cladeII
Ctenochromis horei	Tropheini	Tropheini	SRR9657492	cladeII
Ctenochromis horei	Tropheini	Tropheini	SRR7662364	cladeII
Ctenochromis horei	Tropheini	Tropheini	SRR9657567	cladeII
Ctenochromis pectoralis	Tropheini	Tropheini	ERR1743778	cladeI
Ctenochromis polli	Tropheini	Tropheini	SRR9675324	cladeII
Gnathochromis pfefferi	Tropheini	Tropheini	SRR9657563	cladeII
Gnathochromis pfefferi	Tropheini	Tropheini	SRR9657560	cladeII
Interochromis loocki	Tropheini	Tropheini	SRR9665698	hetero
Interochromis loocki	Tropheini	Tropheini	SRR9665691	cladeI
Limnotilapia dardennii	Tropheini	Tropheini	SRR9657565	cladeII
Limnotilapia dardennii	Tropheini	Tropheini	SRR9657566	hetero
Lobochilotes labiatus	Tropheini	Tropheini	SRR9665640	cladeII
Lobochilotes labiatus	Tropheini	Tropheini	SRR9665643	cladeII
Petrochromis famula	Tropheini	Tropheini	SRR9674048	cladeII
Petrochromis famula	Tropheini	Tropheini	SRR9674047	cladeII
Petrochromis fasciolatus	Tropheini	Tropheini	SRR9657526	cladeII
Petrochromis fasciolatus	Tropheini	Tropheini	SRR9674000	cladeII
Petrochromis horii	Tropheini	Tropheini	SRR9665680	cladeI
Petrochromis horii	Tropheini	Tropheini	SRR9665704	cladeI
Petrochromis macrognathus	Tropheini	Tropheini	SRR9673948	cladeII
Petrochromis macrognathus	Tropheini	Tropheini	SRR9673944	cladeII
Petrochromis orthognathus	Tropheini	Tropheini	SRR9675397	cladeII
Petrochromis polyodon	Tropheini	Tropheini	SRR9657564	cladeII
Petrochromis polyodon	Tropheini	Tropheini	SRR9657561	cladeII
Petrochromis sp. 'giant' AB-2019	Tropheini	Tropheini	SRR9673877	hetero
Petrochromis sp. 'kazumbae' AB-2019	Tropheini	Tropheini	SRR9673901	cladeII
Petrochromis sp. 'kazumbae' AB-2019	Tropheini	Tropheini	SRR9673898	cladeII
Petrochromis sp. 'kipili brown' AB-2019	Tropheini	Tropheini	SRR9673878	cladeII
Petrochromis sp. 'kipili brown' AB-2019	Tropheini	Tropheini	SRR9673879	cladeII
Petrochromis sp. 'macrognathus rainbow' AB-2019	Tropheini	Tropheini	SRR9673834	cladeII
Petrochromis sp. 'macrognathus rainbow' AB-2019	Tropheini	Tropheini	SRR9673835	cladeII
Petrochromis sp. 'moshi yellow' AB-2019	Tropheini	Tropheini	SRR9673946	hetero
Petrochromis sp. 'moshi yellow' AB-2019	Tropheini	Tropheini	SRR9673945	cladeII
Petrochromis sp. 'orthognathus ikola' AB-2019	Tropheini	Tropheini	SRR9673907	cladeII
Petrochromis sp. 'orthognathus ikola' AB-2019	Tropheini	Tropheini	SRR9673906	cladeII
Petrochromis sp. 'polyodon texas'	Tropheini	Tropheini	SRR9673872	hetero
Petrochromis sp. 'polyodon texas'	Tropheini	Tropheini	SRR9673873	cladeII
Petrochromis sp. 'red'	Tropheini	Tropheini	SRR9673889	hetero
Petrochromis sp. 'red'	Tropheini	Tropheini	SRR9673888	cladeI
Petrochromis trewavasae	Tropheini	Tropheini	SRR9665705	cladeI
Petrochromis trewavasae	Tropheini	Tropheini	SRR9665702	cladeI
Petrochromis trewavasae ephippium	Tropheini	Tropheini	SRR9674049	cladeII
Petrochromis trewavasae ephippium	Tropheini	Tropheini	SRR9665696	cladeII
Pseudosimochromis babaulti	Tropheini	Tropheini	SRR9657493	recombinant
Pseudosimochromis babaulti	Tropheini	Tropheini	SRR9673986	cladeI
Pseudosimochromis babaulti	Tropheini	Tropheini	SRR9673979	hetero
Pseudosimochromis babaulti	Tropheini	Tropheini	SRR9657510	cladeI
Pseudosimochromis curvifrons	Tropheini	Tropheini	SRR9657541	cladeII
Pseudosimochromis curvifrons	Tropheini	Tropheini	SRR9657544	cladeII
Pseudosimochromis marginatus	Tropheini	Tropheini	SRR9675360	cladeII
Pseudosimochromis marginatus	Tropheini	Tropheini	SRR9673844	cladeII
Pseudosimochromis marginatus	Tropheini	Tropheini	SRR9673843	cladeII
Pseudosimochromis marginatus	Tropheini	Tropheini	SRR9675363	cladeII
Simochromis diagramma	Tropheini	Tropheini	SRR9657496	cladeII
Simochromis diagramma	Tropheini	Tropheini	SRR9657517	hetero
Tropheus annectens	Tropheini	Tropheini	SRR9675321	cladeI
Tropheus annectens	Tropheini	Tropheini	SRR9675322	cladeI
Tropheus brichardi	Tropheini	Tropheini	SRR9675370	cladeII
Tropheus brichardi	Tropheini	Tropheini	SRR9675371	cladeII
Tropheus duboisi	Tropheini	Tropheini	SRR9673847	cladeII
Tropheus duboisi	Tropheini	Tropheini	SRR9673846	cladeII
Tropheus moorii	Tropheini	Tropheini	SRR9673968	cladeII
Tropheus moorii	Tropheini	Tropheini	SRR9674025	hetero
Tropheus polli	Tropheini	Tropheini	SRR9673913	cladeI
Tropheus polli	Tropheini	Tropheini	SRR9673910	cladeI
Tropheus sp. 'black'	Tropheini	Tropheini	SRR9673959	cladeII
Tropheus sp. 'black'	Tropheini	Tropheini	SRR9673964	cladeII
Tropheus sp. 'brichardi kipili'	Tropheini	Tropheini	SRR9673833	cladeII
Tropheus sp. 'brichardi kipili'	Tropheini	Tropheini	SRR9673896	cladeII
Tropheus sp. 'Kirschfleck'	Tropheini	Tropheini	SRR9673885	cladeII
Tropheus sp. 'Kirschfleck'	Tropheini	Tropheini	SRR9673884	cladeII
Tropheus sp. 'lukuga'	Tropheini	Tropheini	SRR9673922	cladeII
Tropheus sp. 'lukuga'	Tropheini	Tropheini	SRR9673923	cladeII
Tropheus sp. 'lunatus'	Tropheini	Tropheini	SRR9673918	cladeII
Tropheus sp. 'lunatus'	Tropheini	Tropheini	SRR9673919	hetero
Tropheus sp. 'mpimbwe'	Tropheini	Tropheini	SRR9673813	cladeII
Tropheus sp. 'mpimbwe'	Tropheini	Tropheini	SRR9673955	cladeII
Tropheus sp. 'murago'	Tropheini	Tropheini	SRR9673821	cladeII
Tropheus sp. 'murago'	Tropheini	Tropheini	SRR9673820	cladeII
Tropheus sp. 'red'	Tropheini	Tropheini	SRR9665655	cladeII
Tropheus sp. 'red'	Tropheini	Tropheini	SRR9665658	hetero
Astatoreochromis straeleni	Haplochromini	modern Haplochromini	SRR9675381	cladeII
Haplochromis burtoni	Haplochromini	modern Haplochromini	SRR9674053	hetero
Haplochromis burtoni	Haplochromini	modern Haplochromini	SRR9675393	hetero
Haplochromis burtoni	Haplochromini	modern Haplochromini	SRR9674010	cladeII
Haplochromis burtoni	Haplochromini	modern Haplochromini	SRR077279	cladeI
Haplochromis vanheusdeni	Haplochromini	modern Haplochromini	ERR3634111	cladeII
Abactochromis labrosus	Haplochromini	Malawi	SRR17262985	cladeII
Alticorpus peterdaviesi	Haplochromini	Malawi	ERR715509	cladeI
Aristochromis christyi	Haplochromini	Malawi	ERR1749532	cladeII
Aristochromis christyi	Haplochromini	Malawi	SRR17262984	cladeII
Aulonocara baenschi	Haplochromini	Malawi	SRR16904428	hetero
Aulonocara baenschi	Haplochromini	Malawi	SRR5438115	cladeI
Aulonocara blue chilumba	Haplochromini	Malawi	ERR715500	cladeI
Aulonocara sp. 'gold'	Haplochromini	Malawi	ERR715499	cladeI
Aulonocara sp. 'yellow'	Haplochromini	Malawi	ERR715506	cladeI
Aulonocara stuartgranti	Haplochromini	Malawi	ERR715526	cladeI
Aulonocara stuartgranti	Haplochromini	Malawi	ERR715528	cladeI
Buccochromis heterotaenia	Haplochromini	Malawi	SRR17262973	cladeII
Buccochromis nototaenia	Haplochromini	Malawi	ERR1749420	cladeII
Buccochromis nototaenia	Haplochromini	Malawi	ERR1749418	cladeII
Buccochromis nototaenia	Haplochromini	Malawi	ERR1749419	hetero
Champsochromis caeruelus	Haplochromini	Malawi	ERR715493	cladeII
Champsochromis caeruelus	Haplochromini	Malawi	ERR715494	cladeII
Cheilochromis euchilus	Haplochromini	Malawi	SRR17262958	hetero
Cheilochromis euchilus	Haplochromini	Malawi	SRR17262962	cladeII
Cheilochromis euchilus	Haplochromini	Malawi	ERR1749533	cladeII
Chilotilapia rhoadesii	Haplochromini	Malawi	SRR17262957	hetero
Chilotilapia rhoadesii	Haplochromini	Malawi	ERR715491	hetero
Chindongo demasoni	Haplochromini	Malawi	SRR12394616	cladeII
Chindongo elongatus	Haplochromini	Malawi	ERR1749537	cladeI
Chindongo flavus	Haplochromini	Malawi	SRR17068932	hetero
Copadichromis borleyi	Haplochromini	Malawi	SRR12394628	cladeII
Copadichromis likomae	Haplochromini	Malawi	SRR5438110	hetero
Copadichromis likomae	Haplochromini	Malawi	ERR3634105	hetero
Copadichromis mloto	Haplochromini	Malawi	SRR5438123	cladeII
Copadichromis virginalis	Haplochromini	Malawi	ERR1749469	hetero
Copadichromis virginalis	Haplochromini	Malawi	ERR1749451	cladeI
Copadichromis virginalis	Haplochromini	Malawi	ERR1749453	cladeII
Ctenopharynx intermedius	Haplochromini	Malawi	ERR715492	cladeI
Ctenopharynx nitidus	Haplochromini	Malawi	ERR715498	cladeII
Ctenopharynx nitidus	Haplochromini	Malawi	SRR17262971	hetero
Ctenopharynx nitidus	Haplochromini	Malawi	SRR5438124	cladeI
Ctenopharynx pictus	Haplochromini	Malawi	SRR17262970	cladeII
Cyathochromis obliquidens	Haplochromini	Malawi	ERR715510	cladeII
Cynotilapia axelrodi	Haplochromini	Malawi	ERR715508	cladeI
Cyrtocara moorii	Haplochromini	Malawi	SRR17262954	hetero
Cyrtocara moorii	Haplochromini	Malawi	ERR1757756	cladeII
Dimidiochromis compressiceps	Haplochromini	Malawi	SRR5438114	cladeII
Dimidiochromis compressiceps	Haplochromini	Malawi	ERR715502	cladeII
Dimidiochromis kiwinge	Haplochromini	Malawi	ERR1749424	cladeII
Dimidiochromis kiwinge	Haplochromini	Malawi	ERR1822248	cladeII
Dimidiochromis kiwinge	Haplochromini	Malawi	ERR1822249	cladeII
Dimidiochromis strigatus	Haplochromini	Malawi	ERR1749428	cladeII
Dimidiochromis strigatus	Haplochromini	Malawi	ERR1749427	cladeII
Dimidiochromis strigatus	Haplochromini	Malawi	ERR1081380	cladeII
Diplotaxodon apogon	Haplochromini	Malawi	ERR1749443	hetero
Diplotaxodon cf. macrops 'black dorsal'	Haplochromini	Malawi	ERR715503	hetero
Diplotaxodon limnothrissa	Haplochromini	Malawi	ERR1749520	hetero
Diplotaxodon limnothrissa	Haplochromini	Malawi	ERR1749521	cladeI
Diplotaxodon limnothrissa	Haplochromini	Malawi	ERR1749522	cladeI
Diplotaxodon macrops	Haplochromini	Malawi	ERR715517	hetero
Diplotaxodon sp. 'macrops ngulube'	Haplochromini	Malawi	ERR3634106	cladeI
Diplotaxodon sp. 'similis'	Haplochromini	Malawi	ERR1749460	cladeI
Diplotaxodon sp. 'similis'	Haplochromini	Malawi	ERR1757753	hetero
Diplotaxodon sp. 'similis'	Haplochromini	Malawi	ERR1822247	cladeI
Eclectochromis ornatus	Haplochromini	Malawi	ERR1749481	cladeII
Eclectochromis ornatus	Haplochromini	Malawi	ERR1749476	cladeII
Eclectochromis ornatus	Haplochromini	Malawi	ERR1749483	hetero
Fossorochromis rostratus	Haplochromini	Malawi	ERR715516	cladeII
Fossorochromis rostratus	Haplochromini	Malawi	ERR715512	cladeII
Fossorochromis rostratus	Haplochromini	Malawi	SRR5438116	cladeII
Genyochromis mento	Haplochromini	Malawi	ERR715513	cladeII
Gephyrochromis lawsi	Haplochromini	Malawi	ERR1749534	cladeII
Hemitilapia oxyrhynchus	Haplochromini	Malawi	ERR715518	hetero
Hemitilapia oxyrhynchus	Haplochromini	Malawi	ERR1081376	cladeI
Iodotropheus sprengerae	Haplochromini	Malawi	ERR715515	cladeII
Labeotropheus artatorostris	Haplochromini	Malawi	SRR17262979	cladeI
Labeotropheus artatorostris	Haplochromini	Malawi	SRR17068919	cladeII
Labeotropheus artatorostris	Haplochromini	Malawi	SRR17068920	cladeII
Labeotropheus fuelleborni	Haplochromini	Malawi	ERR1749543	cladeII
Labeotropheus fuelleborni	Haplochromini	Malawi	ERR1749545	hetero
Labeotropheus fuelleborni	Haplochromini	Malawi	ERR1749546	hetero
Labidochromis gigas	Haplochromini	Malawi	SRR17068929	cladeII
Labidochromis ianthinus	Haplochromini	Malawi	SRR17068928	cladeII
Lethrinops gossei	Haplochromini	Malawi	ERR1743783	cladeI
Lethrinops gossei	Haplochromini	Malawi	ERR1749458	cladeI
Lethrinops gossei	Haplochromini	Malawi	ERR1757755	cladeI
Lethrinops longipinnis	Haplochromini	Malawi	ERR1749437	cladeII
Lethrinops longipinnis	Haplochromini	Malawi	ERR1749436	cladeII
Maylandia emmiltos	Haplochromini	Malawi	ERR1749445	cladeI
Maylandia emmiltos	Haplochromini	Malawi	ERR1749446	hetero
Maylandia livingstonii	Haplochromini	Malawi	ERR1749538	cladeI
Maylandia livingstonii	Haplochromini	Malawi	SRR12130323	cladeII
Maylandia sp. ''Patricki''	Haplochromini	Malawi	SRR6314228	cladeII
Maylandia xanstomachus	Haplochromini	Malawi	SRR17068927	hetero
Mchenga conophoros	Haplochromini	Malawi	SRR5438125	cladeII
Mchenga eucinostomus	Haplochromini	Malawi	SRR17262955	cladeII
Melanochromis auratus	Haplochromini	Malawi	SRR12394572	cladeII
Melanochromis auratus	Haplochromini	Malawi	SRR17068925	cladeII
Melanochromis auratus	Haplochromini	Malawi	SRR8934085	cladeII
Melanochromis johannii	Haplochromini	Malawi	SRR12394541	hetero
Melanochromis vermivorus	Haplochromini	Malawi	SRR17068924	cladeII
Mylochromis anaphyrmus	Haplochromini	Malawi	ERR1749429	cladeII
Mylochromis anaphyrmus	Haplochromini	Malawi	ERR1749430	cladeI
Mylochromis anaphyrmus	Haplochromini	Malawi	ERR1749431	cladeI
Mylochromis epichorialis	Haplochromini	Malawi	SRR17262975	cladeII
Mylochromis lateristriga	Haplochromini	Malawi	SRR5438111	hetero
Mylochromis lateristriga	Haplochromini	Malawi	ERR715522	cladeI
Mylochromis mola	Haplochromini	Malawi	SRR17262977	hetero
Mylochromis mola	Haplochromini	Malawi	SRR12394626	hetero
Mylochromis sphaerodon	Haplochromini	Malawi	SRR5438106	cladeI
Nyassachromis prostoma	Haplochromini	Malawi	SRR17262974	cladeII
Otopharynx heterodon	Haplochromini	Malawi	SRR17262972	cladeII
Otopharynx speciosus	Haplochromini	Malawi	ERR715488	cladeII
Otopharynx speciosus	Haplochromini	Malawi	ERR715489	hetero
Pallidochromis tokolosh	Haplochromini	Malawi	ERR1081381	hetero
Petrotilapia chrysos complex sp. 'Chinyamwezi Island'	Haplochromini	Malawi	SRR17262969	hetero
Petrotilapia genalutea	Haplochromini	Malawi	ERR1749403	cladeII
Petrotilapia genalutea	Haplochromini	Malawi	ERR1749399	cladeII
Petrotilapia genalutea	Haplochromini	Malawi	ERR1749404	cladeII
Petrotilapia nigra	Haplochromini	Malawi	SRR6314229	hetero
Petrotilapia nigra	Haplochromini	Malawi	SRR17068923	cladeII
Placidochromis longimanus	Haplochromini	Malawi	ERR715524	cladeII
Placidochromis milomo	Haplochromini	Malawi	SRR17262963	cladeII
Placidochromis milomo	Haplochromini	Malawi	SRR17262965	cladeII
Placidochromis milomo	Haplochromini	Malawi	SRR17262967	cladeII
Placidochromis sp. 'Mbenji fatlip'	Haplochromini	Malawi	SRR17262968	cladeII
Protomelas similis	Haplochromini	Malawi	ERR1749421	hetero
Protomelas similis	Haplochromini	Malawi	ERR1749422	cladeII
Protomelas similis	Haplochromini	Malawi	ERR1749423	hetero
Protomelas spilopterus	Haplochromini	Malawi	ERR715514	cladeII
Protomelas spilopterus	Haplochromini	Malawi	ERR1081372	cladeII
Pseudotropheus crabro	Haplochromini	Malawi	SRR12130326	cladeII
Pseudotropheus cyaneorhabdos	Haplochromini	Malawi	SRR12394605	cladeII
Pseudotropheus fainzilberi	Haplochromini	Malawi	ERR1749449	cladeII
Pseudotropheus fainzilberi	Haplochromini	Malawi	ERR1749450	cladeI
Pseudotropheus fainzilberi	Haplochromini	Malawi	ERR1749448	hetero
Pseudotropheus microstoma	Haplochromini	Malawi	SRR17262959	cladeI
Rhamphochromis longiceps	Haplochromini	Malawi	ERR1749496	cladeII
Rhamphochromis longiceps	Haplochromini	Malawi	ERR1749497	cladeII
Rhamphochromis longiceps	Haplochromini	Malawi	ERR1749501	cladeII
Rhamphochromis woodi	Haplochromini	Malawi	ERR1749444	cladeII
Sciaenochromis benthicola	Haplochromini	Malawi	ERR1749440	cladeI
Sciaenochromis benthicola	Haplochromini	Malawi	ERR1749441	cladeI
Stigmatochromis modestus	Haplochromini	Malawi	ERR1081375	cladeII
Stigmatochromis woodi	Haplochromini	Malawi	SRR17262961	hetero
Taeniolethrinops furcicauda	Haplochromini	Malawi	ERR1081379	cladeII
Taeniolethrinops furcicauda	Haplochromini	Malawi	ERR1749434	cladeII
Taeniolethrinops furcicauda	Haplochromini	Malawi	ERR1749435	hetero
Taeniolethrinops praeorbitalis	Haplochromini	Malawi	ERR1081373	cladeII
Taeniolethrinops praeorbitalis	Haplochromini	Malawi	ERR1749433	cladeII
Taeniolethrinops praeorbitalis	Haplochromini	Malawi	ERR1749432	cladeII
Tramitichromis brevis	Haplochromini	Malawi	ERR1749439	cladeII
Tramitichromis brevis	Haplochromini	Malawi	ERR1749438	cladeII
Tramitichromis brevis	Haplochromini	Malawi	SRR17262960	cladeII
Tramitichromis intermedius	Haplochromini	Malawi	SRR5438118	cladeII
Tramitichromis intermedius	Haplochromini	Malawi	SRR16904300	cladeII
Trematocranus placodon	Haplochromini	Malawi	ERR1749461	hetero
Trematocranus placodon	Haplochromini	Malawi	ERR1749411	hetero
Trematocranus placodon	Haplochromini	Malawi	ERR1749464	cladeII
Tropheops sp. 'Boadzulu'	Haplochromini	Malawi	SRR17068922	hetero
Tropheops tropheops	Haplochromini	Malawi	ERR715519	cladeII
Tyrannochromis macrostoma	Haplochromini	Malawi	ERR1749417	cladeII
Tyrannochromis macrostoma	Haplochromini	Malawi	ERR1757757	cladeII
Tyrannochromis macrostoma	Haplochromini	Malawi	ERR1749416	cladeII
Tyrannochromis nigriventer	Haplochromini	Malawi	ERR1749548	cladeII
Tyrannochromis nigriventer	Haplochromini	Malawi	ERR1749547	cladeII
Tyrannochromis nigriventer	Haplochromini	Malawi	ERR1749549	cladeII
Haplochromis gracilior	Haplochromini	Upper Nile	SRR5099858	hetero
Thoracochromis pharyngalis	Haplochromini	Upper Nile	SRR5099819	cladeII
Astatotilapia bloyeti	Haplochromini	Eastern	ERR1822250	cladeII
Astatotilapia bloyeti	Haplochromini	Eastern	ERR1822251	cladeII
Astatotilapia bloyeti	Haplochromini	Eastern	ERR1743781	cladeII
Astatotilapia rujewa	Haplochromini	Eastern	ERR715501	cladeI
Astatotilapia sp. 'Ruaha'	Haplochromini	Eastern	ERR3634110	cladeI
Astatotilapia sp. 'ruaha red cheek'	Haplochromini	Eastern	ERR3634113	cladeII
Astatotilapia sp. 'rukwa blue'	Haplochromini	Eastern	ERR3634107	cladeII
Astatotilapia sp. 'rukwa large yellow'	Haplochromini	Eastern	ERR3634109	cladeII
Astatotilapia sp. 'rukwa sunset'	Haplochromini	Eastern	ERR3634108	cladeII
Haplochromis paludinosus	Haplochromini	Eastern	SRR9673865	cladeII
Haplochromis thereuterion	Haplochromini	Eastern	SRR12700816	cladeI
Haplochromis tweddlei	Haplochromini	Eastern	ERR1743779	cladeII
Haplochromis tweddlei	Haplochromini	Eastern	ERR1805665	cladeII
Haplochromis tweddlei	Haplochromini	Eastern	ERR1805666	cladeII
Astatotilapia sp. 'Blue Rufiji'	Haplochromini	Congolese	ERR3634114	cladeII
Astatotilapia sp. 'Blue Rufiji'	Haplochromini	Congolese	ERR3634115	cladeII
Astatotilapia sp. 'longfin yellow'	Haplochromini	Congolese	ERR3634112	cladeII
Astatotilapia sp. 'nubila rocks'	Haplochromini	Congolese	SRR12700885	cladeII
Astatotilapia stappersii	Haplochromini	Congolese	SRR7662369	cladeII
Astatotilapia stappersii	Haplochromini	Congolese	SRR7662368	cladeII
Astatotilapia stappersii	Haplochromini	Congolese	SRR7662396	cladeII
Astatotilapia stappersii	Haplochromini	Congolese	SRR9675392	cladeII
Haplochromis sp. Chipwa	Haplochromini	Congolese	SRR9657521	cladeII
Haplochromis sp. Chipwa	Haplochromini	Congolese	SRR9657520	cladeII
Astatotilapia latifasciata	Haplochromini	Victoria	SRR14102217	cladeII
Astatotilapia latifasciata	Haplochromini	Victoria	SRR14102218	cladeII
Astatotilapia latifasciata	Haplochromini	Victoria	SRR5221056	cladeII
Pyxichromis orthostoma	Haplochromini	Victoria	SRR12700872	cladeII
Pyxichromis sp. 'stripe'	Haplochromini	Victoria	SRR12700869	cladeII
Enterochromis cinctus	Haplochromini	Victoria	SRR12700873	cladeII
Gaurochromis sp. stone	Haplochromini	Victoria	SRR12700856	hetero
Haplochromis bicolor	Haplochromini	Victoria	SRR12700833	hetero
Haplochromis cavifrons	Haplochromini	Victoria	SRR12700911	hetero
Haplochromis cf. argens	Haplochromini	Victoria	SRR12700837	hetero
Haplochromis cf. argenteus	Haplochromini	Victoria	SRR12700878	cladeII
Haplochromis cf. flavipinnis	Haplochromini	Victoria	SRR12700874	hetero
Haplochromis cf. gowersi	Haplochromini	Victoria	SRR12700875	cladeII
Haplochromis cf. retrodens	Haplochromini	Victoria	SRR12700880	cladeI
Haplochromis chilotes	Haplochromini	Victoria	SRR12700909	cladeI
Haplochromis chromogynos	Haplochromini	Victoria	SRR12700882	cladeI
Haplochromis coprologus	Haplochromini	Victoria	SRR12700897	cladeII
Haplochromis crassilabris	Haplochromini	Victoria	SRR12700864	hetero
Haplochromis cyaneus	Haplochromini	Victoria	SRR12700818	cladeII
Haplochromis fischeri	Haplochromini	Victoria	SRR12700834	hetero
Haplochromis flavus	Haplochromini	Victoria	SRR2886825	hetero
Haplochromis flavus	Haplochromini	Victoria	SRR12700831	hetero
Haplochromis hiatus	Haplochromini	Victoria	SRR12700810	hetero
Haplochromis howesi	Haplochromini	Victoria	SRR12700899	cladeII
Haplochromis iris	Haplochromini	Victoria	SRR12700811	cladeII
Haplochromis ishmaeli	Haplochromini	Victoria	SRR12394561	cladeI
Haplochromis ishmaeli	Haplochromini	Victoria	SRR12700817	cladeI
Haplochromis laparogramma	Haplochromini	Victoria	SRR12700822	hetero
Haplochromis lividus	Haplochromini	Victoria	SRR12700876	cladeII
Haplochromis megalops	Haplochromini	Victoria	SRR12700839	hetero
Haplochromis nubilus	Haplochromini	Victoria	SRR12700808	cladeII
Haplochromis paropius	Haplochromini	Victoria	SRR12700910	cladeII
Haplochromis parvidens	Haplochromini	Victoria	SRR12700877	hetero
Haplochromis paucidens	Haplochromini	Victoria	SRR2886827	cladeII
Haplochromis paucidens	Haplochromini	Victoria	SRR12700907	cladeII
Haplochromis perrieri	Haplochromini	Victoria	SRR12700861	cladeI
Haplochromis plagiodon	Haplochromini	Victoria	SRR12700884	hetero
Haplochromis prodromus	Haplochromini	Victoria	SRR12700855	cladeI
Haplochromis pyrrhocephalus	Haplochromini	Victoria	SRR12700809	cladeII
Haplochromis sauvagei	Haplochromini	Victoria	SRR12394583	cladeII
Haplochromis sauvagei	Haplochromini	Victoria	SRR12700891	cladeI
Haplochromis serranus	Haplochromini	Victoria	SRR12394622	cladeI
Haplochromis sp. 'Bisina acidens'	Haplochromini	Victoria	SRR12700868	cladeII
Haplochromis sp. 'Bisina dentex'	Haplochromini	Victoria	SRR12700866	cladeII
Haplochromis sp. 'Bisina michaeli'	Haplochromini	Victoria	SRR12700867	cladeII
Haplochromis sp. 'blue'	Haplochromini	Victoria	SRR12700848	cladeI
Haplochromis sp. 'brown snout'	Haplochromini	Victoria	SRR12700830	hetero
Haplochromis sp. 'checkmate'	Haplochromini	Victoria	SRR2886828	cladeI
Haplochromis sp. 'cherry fin'	Haplochromini	Victoria	SRR12700870	hetero
Haplochromis sp. 'deepwater giant'	Haplochromini	Victoria	SRR12700852	cladeI
Haplochromis sp. 'deepwater rock sheller'	Haplochromini	Victoria	SRR12700862	cladeII
Haplochromis sp. 'dwarf dentex'	Haplochromini	Victoria	SRR12700896	cladeII
Haplochromis sp. 'grey'	Haplochromini	Victoria	SRR12700903	hetero
Haplochromis sp. 'kilossana' AB-2019	Haplochromini	Victoria	SRR9673933	cladeII
Haplochromis sp. 'large red deepwater'	Haplochromini	Victoria	SRR12700898	cladeI
Haplochromis sp. 'matumbi hunter'	Haplochromini	Victoria	SRR12700863	cladeII
Haplochromis sp. 'odd dupper'	Haplochromini	Victoria	SRR12700842	cladeII
Haplochromis sp. 'orange rock hunter'	Haplochromini	Victoria	SRR12394627	cladeI
Haplochromis sp. 'orange rock hunter'	Haplochromini	Victoria	SRR12700821	cladeII
Haplochromis sp. 'purple yellow'	Haplochromini	Victoria	SRR12700881	hetero
Haplochromis sp. 'red'	Haplochromini	Victoria	SRR12700849	cladeI
Haplochromis sp. 'ruby green'	Haplochromini	Victoria	SRR12700871	cladeII
Haplochromis sp. 'short snout scraper'	Haplochromini	Victoria	SRR12700888	cladeII
Haplochromis sp. 'supramacrops'	Haplochromini	Victoria	SRR12700895	cladeII
Haplochromis sp. 'thickskin'	Haplochromini	Victoria	SRR12700847	hetero
Haplochromis sp. 'velvet black cryptodon'	Haplochromini	Victoria	SRR12700812	hetero
Haplochromis sp. 'xenognathus rocks'	Haplochromini	Victoria	SRR12700900	hetero
Haplochromis tanaos	Haplochromini	Victoria	SRR12700846	cladeI
Haplochromis theliodon	Haplochromini	Victoria	SRR12700832	cladeI
Haplochromis vanoijeni	Haplochromini	Victoria	SRR12700851	cladeII
Haplochromis velifer	Haplochromini	Victoria	SRR12700827	cladeII
Haplochromis vittatus	Haplochromini	Victoria	SRR2886826	hetero
Haplochromis vittatus	Haplochromini	Victoria	SRR12700908	hetero
Haplochromis vonlinnei	Haplochromini	Victoria	SRR12700890	cladeI
Haplochromis xenognathus	Haplochromini	Victoria	SRR12700835	cladeII
Lipochromis cryptodon	Haplochromini	Victoria	SRR12700850	cladeII
Lipochromis melanopterus	Haplochromini	Victoria	SRR12700858	hetero
Lithochromis rubripinnis	Haplochromini	Victoria	SRR12700845	cladeII
Lithochromis rufus	Haplochromini	Victoria	DRR283446	cladeII
Lithochromis sp. 'orange'	Haplochromini	Victoria	SRR12700859	cladeI
Lithochromis sp. 'pseudoblue'	Haplochromini	Victoria	SRR12700857	cladeII
Lithochromis sp. 'scraper'	Haplochromini	Victoria	SRR12700892	cladeI
Lithochromis sp. 'yellow chin'	Haplochromini	Victoria	SRR12700894	cladeII
Lithochromis xanthopteryx	Haplochromini	Victoria	SRR12700843	cladeI
Mbipia lutea	Haplochromini	Victoria	SRR12700887	cladeII
Mbipia mbipi	Haplochromini	Victoria	SRR12700829	hetero
Mbipia sp. 'red carp'	Haplochromini	Victoria	SRR12700901	cladeI
Neochromis gigas	Haplochromini	Victoria	SRR12700886	cladeII
Neochromis greenwoodi	Haplochromini	Victoria	SRR12700879	cladeI
Neochromis omnicaeruleus	Haplochromini	Victoria	SRR12700813	hetero
Neochromis rufocaudalis	Haplochromini	Victoria	SRR12700904	cladeI
Neochromis sp. 'long black'	Haplochromini	Victoria	SRR12700826	hetero
Neochromis sp. 'unicuspid scraper'	Haplochromini	Victoria	SRR12700889	cladeII
Neochromis sp. 'yellow anal scraper'	Haplochromini	Victoria	SRR12700814	cladeII
Paralabidochromis sp. 'blue beadlei'	Haplochromini	Victoria	SRR12700828	cladeII
Paralabidochromis sp. 'blue biter'	Haplochromini	Victoria	SRR12700865	cladeII
Paralabidochromis sp. 'orange anal picker'	Haplochromini	Victoria	SRR12700825	hetero
Paralabidochromis sp. 'short head chilotes'	Haplochromini	Victoria	SRR12700815	cladeI
Paralabidochromis sp. 'sky blue picker'	Haplochromini	Victoria	SRR12700823	cladeI
Platytaeniodus degeni	Haplochromini	Victoria	SRR12700844	cladeI
Psammochromis riponianus	Haplochromini	Victoria	SRR12700853	cladeII
Pundamilia azurea	Haplochromini	Victoria	SRR12700902	cladeI
Pundamilia cf. nyererei Python	Haplochromini	Victoria	SRR4169620	cladeII
Pundamilia cf. nyererei Python	Haplochromini	Victoria	SRR4169626	cladeII
Pundamilia cf. nyererei Python	Haplochromini	Victoria	SRR4169632	cladeII
Pundamilia cf. pundamilia Python	Haplochromini	Victoria	SRR4169627	hetero
Pundamilia cf. pundamilia Python	Haplochromini	Victoria	SRR4169628	cladeII
Pundamilia cf. pundamilia Python	Haplochromini	Victoria	SRR4169630	hetero
Pundamilia igneopinnis	Haplochromini	Victoria	SRR12700820	cladeII
Pundamilia macrocephala	Haplochromini	Victoria	SRR12700854	cladeII
Pundamilia nyererei	Haplochromini	Victoria	SRR12394594	cladeI
Pundamilia pundamilia	Haplochromini	Victoria	SRR4169617	hetero
Pundamilia pundamilia	Haplochromini	Victoria	SRR4169618	cladeII
Pundamilia pundamilia	Haplochromini	Victoria	SRR4169619	hetero
Pundamilia sp. 'all red'	Haplochromini	Victoria	SRR12700824	cladeI
Pundamilia sp. 'big blue red'	Haplochromini	Victoria	SRR12700819	hetero
Pundamilia sp. 'blue giant'	Haplochromini	Victoria	SRR12700860	cladeI
Pundamilia sp. 'orange'	Haplochromini	Victoria	SRR12700841	cladeII
Pundamilia sp. 'pink anal'	Haplochromini	Victoria	SRR12700893	hetero
Yssichromis fusiformis	Haplochromini	Victoria	SRR12700838	hetero
Yssichromis sp. 'plumbus'	Haplochromini	Victoria	SRR12700836	cladeII

## Sheet: Table S2
	Linage name	Reference genome
	India, Madagascar, New World	Amphilophus citrinellus (ASM1343575v1)
	African Riverine	Oreochromis niloticus (O_niloticus_UMD_NMBU)
	Lake Tanganyika(Boulengerochromini, Bathybatini, Trematocarini, Lamprologini, Cyphotilapiini, Limnochromini, Ectodini, Perissodini, Benthochromini, Cyprichromini, Eretmodini, ancient Haplochromini, Tropheini)	Neolamprologus brichardi (NeoBri1.0, RagTag)
	modern Haplochromini, Lake Malawi, Upper Nile, Eastern, Congolese, Lake Victoria	Astatotilapia calliptera (fAstCal1.2)

## Sheet: Table S3
V1R2
Model	np	lnL	p-value	omega
Null	66	-3334.24		0.34224
Alternative	67	-3328.62	0.000799	2.97063
V1R1
Model	np	lnL	p-value	omega
Null	61	-2086.81		0.86632
Alternative	62	-2082.84	0.004869	537.522
V1R3
Model	np	lnL	p-value	omega
Null	208	-4602.84		0.3905
Alternative	209	-4600.64	0.036124	2.88326
V1R3 Trematocarini
Model	np	lnL	p-value	omega
Null	26	-1819.23		0.50765
Alternative	27	-1817.32	0.050326	2.13329
V1R6 Ectodini
Model	np	lnL	p-value	omega
Null	182	-5557.86		0.54623
Alternative	183	-5553.24	0.002378	2.6782
V1R6 Trematocarini
Model	np	lnL	p-value	omega
Null	182	-5557.86		0.54591
Alternative	183	-5554.59	0.010492	1.60894
